# Supplementary material for: Motivational strategies and approaches for single and multi-player exergames: a social perspective
Source: PeerJ Comput Sci. 2019 Nov 4;5:e230. doi: 10.7717/peerj-cs.230 (PMC7924718; doi:10.7717/peerj-cs.230)
Supplement: Supplemental Information 1 [file peerj-cs-05-230-s001.csv]

	Author & Year	Title	CC	PubType
Empirical	Kooiman, 2015	The efficacy of exergames for social relatedness in online physical	12	Journal	1
Studies	Kooiman, 2015	Motivation to Move with Exergaming in Online Physical Education	7	Journal	1
	Peng, Lin, 2012	Need Satisfaction Supportive Game Features as Motivational Determinants: An Experimental Study of a Self-Determination Theory Guided Exergame	165	Journal	1
	Osorio, 2012	Exergaming, Exercise, and Gaming: Sharing Motivations	44	Journal	1
	Matallaoui, 2017	How Effective Is "Exergamification"? A Systematic Review on the Effectiveness of Gamification	18	Conf. paper	2
	Macvean & Robertson, 2013	Understanding exergame users’ physical activity, motivation and behavior over time	58	Conf. paper	2
	Zhao et al., 2017	Keeping Users Engaged through Feature Updates: A Long-Term Study of Using Wearable-Based Exergames	9	Conf. paper	2
	Geelan, 2016	Augmented Exergaming: Increasing Exercise Duration in Novices	7	Conf. paper	2
	Kappen, 2017	Gamification through the Application of Motivational Affordances for Physical Activity Technology	7	Conf. paper	2
	Peng and Crouse, 2013	Playing in Parallel: The Effects of Multiplayer Modes in Active Video Game on Motivation and Physical Exertion	62	Journal	1
	Staiano, 2013	Adolescent exergame play for weight loss and psychosocial improvement: a controlled physical activity intervention	161	Journal	1
	Marker & Staiano, 2015	Better Together: Outcomes of Cooperation Versus Competition in Social Exergaming	39	Journal	1
	Song et al., 2013	The effects of competition and competitiveness upon intrinsic motivation in exergames	63	Journal	1
	Shaw, et al., 2016	Competition and cooperation with virtual players in an exergame	6	Journal	1
	Shaw, et al., 2016	Design of a virtual trainer for exergaming	10	Conf. paper	2
	Chan et al, 2017	Dynamic player pairing: Quantifying the effects of competitive versus cooperative attitudes	2	Book ch.	3
	Pasco, 2017	The effects of a bike active video game on players’ physical activity and motivation	20	Journal	1
	Sun, 2012	Exergaming Impact on Physical Activity and Interest in Elementary School Children	103	Journal	1
	Sun, 2013	Impact of exergames on physical activity and motivation in elementary school students: A follow-up study	88	Journal	1
	Mueller, 2010	Towards understanding how to design for social play in exertion games	38	Journal	1
	Mueller, 2009	Design influence on social play in distributed exertion games	56	Conf. paper	2
	Park et al., 2012	Transforming solitary exercises into social exergames	21	Conf. paper	2
	Caro et al., 2018	Understanding the Effect of Existing Positive Relationships on a Social Motion-based Game for Health	1	Conf. paper	2
	Kaos, et al., 2019	Social Play in an Exergame: How the Need to Belong Predicts Adherence	0	Conf. paper	2
	Mattheiss et al., 2017	Deconstructing Pokémon Go – An Empirical Study on Player Personality Characteristics BT - Persuasive Technology	7	Conf. paper	2
	Lyons, et al., 2014	Engagement, Enjoyment, and Energy Expenditure During Active Video Game Play	49	Journal	1
	Hagen, et al., 2016	Gameplay as Exercise Designing an Engaging Multiplayer Biking Exergam	8	Conf. paper	2
	Moholodt et al, 2017	Exergaming can be an innovative way of enjoyable high-intensity interval training	14	Journal	1
	Monedero et al., 2015	Interactive video game cycling leads to higher energy expenditure and is more enjoyable than conventional exercise in adults	17	Journal	1
Total	Staiano, et al., 2017	Twelve week of dance exergaming in overweight and obese adolescent girls: effects on PA,s creen time, and self-efficacy	24	Journal	1
30	2009-2019	Average	37.20	Journal	17
		SD	43.33	Conf. Paper	12
				Book	1
Reviews	Lee, et al., 2017	The Psychological Effects of Playing Exergames: A Systematic Review	9	Journal
	Lyons, 2015	Cultivating Engagement and Enjoyment in Exergames Using Feedback, Challenge, and Rewards	36	Journal
	Altamimi & Skinner, 2012	A Survey of Active Video Game Literature: from theory to technilogical application	30	Journal
	Kari, 2015	Can exergaming promote physical fitness and physical activity? A systematic review of systematic reviews	18	Journal
	Kooiman, 2015	Exergaming Theories: A Literature Review	12	Journal
	Matallaoui, 2017	How Effective Is "Exergamification"? A Systematic Review on the Effectiveness of Gamification	18	Conference
	Mellecker et al., 2013	Disentangling Fun and Enjoyment in Exergames Using an Expanded Design, Play, Experience Framework: A Narrative Review	55	Journal
	Peng, et al., 2013	Using Active Video Games for Physical Activity Promotion: A Systematic Review of the Current State of Research	243	Journal
